# Supplementary material for: Signaling Pathways Potentially Responsible for Foam Cell Formation: Cholesterol Accumulation or Inflammatory Response—What is First?
Source: Int J Mol Sci. 2020 Apr 14;21(8):2716. doi: 10.3390/ijms21082716 (PMC7216009; doi:10.3390/ijms21082716)
Supplement: Supplementary file 1 [file ijms-21-02716-s001.zip]

Archive with 4 entries (4 files):
- Figure S2.png
- FigureS1.png
- suppl_3_description.docx
- Table S1.docx
